# Supplementary material for: Pre-Use Susceptibility to Ceftaroline in Clinical Staphylococcus aureus Isolates from Germany: Is There a Non-Susceptible Pool to be Selected?
Source: PLoS One. 2015 May 8;10(5):e0125864. doi: 10.1371/journal.pone.0125864 (PMC4425514; doi:10.1371/journal.pone.0125864)
Supplement: S1 Table — (XLSX) [file pone.0125864.s001.xlsx]

## Sheet: S1 Table
S1 Tabel: Characterisation of isolates investigated in this study
Isolat	country/German federal state	clinical presentation	antibiotic resistance pattern	spa	CC*	MHK OXA	mecA	mecC	disc diffusion mean inhibitory zone (mm)a	disc diffusion interpretation EUCAST 2013	disc diffusion interpretation EUCAST 2014	broth microdilution mean MIC (mg/L)b	MIC interpretation EUCAST 2013/14	Etest mean MIC (mg/L)c	Etest MIC interpretation EUCAST 2013/14	BM MIC / Eteste MIC	mecA sequencing
12-02274	Saxony	unknown	PEN	t084	ST15	0.25	-	-	30	S	S	0.1565	S	0.094	S	1.66489	mecA negative
12-03340	Hesse	screening	sensibel	t11143	CC5	0.5	-	-	29	S	S	0.5	S	0.125	S	4	mecA negative
12-03488	Baden-Württemberg	abscess	sensibel	t1151	ST59	0.5	-	-	29	S	S	0.5	S	0.125	S	4	mecA negative
12-02519	North Rhine-Westphalia	bacteremia/sepsis	PEN, ERY, CLI, CIP, MFL	t032	CC22	1	-	nd	29	S	S	0.25	S	0.19	S	1.31579	mecA negative
12-02858-1	Lower Saxony	unknown	PEN, GEN, ERY, CIP, MUP, MFL i	t10976	CC5	1	+	nd	31	S	S	0.25	S	0.125	S	2	nd
12-02373	Hamburg	bacteremia/sepsis	PEN	t1252	CC1	1	-	nd	27	S	S	0.375	S	0.25	S	1.5	mecA negative
12-02835	Bavaria	screening	PEN	t005	CC22	1	-	nd	23	S	S	0.375	S	0.25	S	1.5	nd
12-03283	Rhineland-Palatinate	screening	PEN, CIP, MFL	t608	CC22	1	-	-	26	S	S	0.375	S	0.19	S	1.97368	mecA negative
12-02462	Lower Saxony	wound infection	PEN, CIP, MFL	t608	CC22	1	-	-	28	S	S	0.375	S	0.19	S	1.97368	mecA negative
12-03287	Bavaria	pneumonia	PEN	t709	CC22	1	-	nd	28	S	S	0.375	S	0.25	S	1.5	mecA negative
12-03280	Bavaria	unknown	PEN	t021	CC30	1	-	nd	24	S	S	0.375	S	0.25	S	1.5	mecA negative
12-02967	Lower Saxony	wound infection	PEN	t015	ST15	1	-	nd	25	S	S	0.375	S	0.19	S	1.97368	mecA negative
12-02447	Saxony	screening	PEN	t258	CC25	1	-	nd	23	S	S	0.5	S	0.19	S	2.63158	mecA negative
12-02286	Bavaria	screening	PEN	t5573	CC25	1	-	nd	23	S	S	0.5	S	0.38	S	1.31579	mecA negative
12-02923	Lower Saxony	unknown	PEN, ERY	t338	CC30	1	-	nd	25	S	S	0.5	S	0.19	S	2.63158	mecA negative
12-03208	Bremen	abscess	PEN, ERY	t3625	CC398	1	-	nd	25	S	S	0.5	S	0.25	S	2	mecA negative
12-03484	Schleswig-Holstein	abscess	PEN	t073	CC45	1	-	nd	25	S	S	0.5	S	0.19	S	2.63158	mecA negative
12-02797	Saxony	screening	PEN	t843	ST130	1	-	+	25	S	S	0.5	S	0.38	S	1.31579	mecA negative
12-02427-1	Schleswig-Holstein	screening	PEN, ERY, CLI, CIP, MFL	t003	ST225	1	+	nd	25	S	S	0.5	S	0.25	S	2	nd
12-03465	Baden-Württemberg	food poisoning	PEN	t091	ST7	1	-	nd	24	S	S	0.5	S	0.38	S	1.31579	mecA negative
12-02890-1	Saxony-Anhalt	wound infection	PEN	t084	ST15	1	-	nd	24	S	S	0.75	S	0.25	S	3	mecA negative
12-03133	Mecklenburg-West Pomerania	wound infection	PEN	t078	ST7	1	-	-	22	S	S	0.75	S	0.25	S	3	mecA negative
12-02929	Hesse	bacteremia/sepsis	PEN	t230	CC45	2	-	-	35	S	S	0.375	S	0.094	S	3.98936	mecA negative
12-03289-1	Saxony	urinary tract infection	PEN	t11122	CC25	2	-	-	22	S	S	0.75	S	0.38	S	1.97368	mecA negative
12-03292	North Rhine-Westphalia	screening	PEN, FUS	t044	ST80	2	+	nd	24	S	S	0.75	S	0.5	S	1.5	nd
12-03164	Saxony	urinary tract infection	PEN, TET, FUS, DAP	t044	ST80	2	+	nd	25	S	S	0.75	S	0.38	S	1.97368	nd
12-02743	Lower Saxony	abscess	PEN	t843	ST130	2	-	+	20	S, retest	S	1	S	0.75	S	1.33333	mecA negative
12-03337	Mecklenburg-West Pomerania	wound infection	PEN, OXA, CIP, MFL	t004	CC45	4	+	nd	22.5	S	S	0.3125	S	0.315	S	0.992063	nd
12-02272	Saxony-Anhalt	screening	PEN, OXA, CIP, FUS, MFL	t651	CC22	4	+	nd	22.5	S	S	0.5	S	0.38	S	1.31579	nd
12-02827	Hesse	wound infection	PEN, OXA, GEN, CIP, MFL	t608	CC22	4	+	nd	26	S	S	0.5	S	0.38	S	1.31579	nd
12-02470	Lower Saxony	wound infection	PEN, OXA, CIP, MFL	t608	CC22	4	-	-	27	S	S	0.5	S	0.25	S	2	mecA negative
12-03093	North Rhine-Westphalia	screening	PEN, OXA, ERY, CLI, TET, CIP, MFL	t034	CC398	4	+	-	20	S, retest	S	0.5	S	0.38	S	1.31579	nd
12-02795	Hesse	abscess	PEN, OXA, CLI, TET, CIP, MFL	t034	CC398	4	+	nd	23	S	S	0.5	S	0.25	S	2	nd
12-02252	Mecklenburg-West Pomerania	screening	PEN, OXA, ERY, CLI, TET, CIP, MFL	t034	CC398	4	+	nd	25	S	S	0.5	S	0.38	S	1.31579	nd
12-02256	Mecklenburg-West Pomerania	screening	PEN, OXA, GEN, ERY, CLI, TET	t011	CC398	4	+	nd	25	S	S	0.5	S	0.38	S	1.31579	nd
12-02632	Bavaria	wound infection	PEN, OXA, TET	t011	CC398	4	+	nd	26	S	S	0.5	S	0.38	S	1.31579	nd
12-02872	Saxony	conjunctivitis	PEN, OXA	t015	CC45	4	+	nd	26	S	S	0.5	S	0.25	S	2	nd
12-03499	Bavaria	bacteremia/sepsis	PEN, OXA	t002	CC5	4	+	nd	23	S	S	0.5	S	0.38	S	1.31579	nd
12-03341	North Rhine-Westphalia	abscess	PEN, OXA, ERY	t002	CC5	4	+	nd	25	S	S	0.5	S	0.38	S	1.31579	nd
12-02379	Rhineland-Palatinate	wound infection	PEN, OXA, CIP, MFL	t121	CC8	4	+	nd	23	S	S	0.5	S	0.38	S	1.31579	nd
12-02870	Mecklenburg-West Pomerania	screening	PEN, OXA, ERY, CLI, CIP, MFL	t003	ST225	4	+	nd	22	S	S	0.5	S	0.38	S	1.31579	nd
12-02887	Bavaria	screening	PEN, OXA	t213	ST385	4	-	-	29	S	S	0.5	S	0.38	S	1.31579	mecA negative
12-02464	Lower Saxony	unknown	PEN, OXA, ERY	t044	ST80	4	+	nd	26	S	S	0.5	S	0.38	S	1.31579	nd
12-03288	Baden-Württemberg	wound infection	PEN, OXA, GEN, ERY, CIP, MFL	t657	CC1	4	+	nd	23	S	S	0.75	S	0.38	S	1.97368	nd
12-03101	Hesse	furuncle	PEN, OXA, GEN, ERY, CIP, SXT, MFL	t657	CC1	4	+	nd	24	S	S	0.75	S	0.25	S	3	nd
12-02376	North Rhine-Westphalia	unknown	PEN, OXA, GEN, FUS	t127	CC1	4	+	nd	25	S	S	0.75	S	0.38	S	1.97368	nd
12-03490	Saxony-Anhalt	abscess	PEN, OXA, TET, CIP, MFL	t032	CC22	4	+	nd	19	R, retest	R	0.75	S	0.5	S	1.5	nd
12-02974	Hesse	urinary tract infection	PEN, OXA, CIP, MFL	t032	CC22	4	+	nd	20.5	S, retest	S	0.75	S	0.38	S	1.97368	nd
12-02928	North Rhine-Westphalia	screening	PEN, OXA, ERY, CIP, MFL	t608	CC22	4	+	nd	21.5	S	S	0.75	S	0.38	S	1.97368	nd
12-02761	Saxony-Anhalt	decubitus	PEN, OXA, CIP, FUS, MFL	t651	CC22	4	+	nd	22	S	S	0.75	S	0.38	S	1.97368	nd
12-02461	Lower Saxony	bacteremia/sepsis	PEN, OXA, CIP, MFL	t032	CC22	4	+	nd	23	S	S	0.75	S	0.5	S	1.5	nd
12-03154-1	North Rhine-Westphalia	bacteremia/sepsis	PEN, OXA, ERY, CLI, CIP, MFL	t032	CC22	4	+	nd	23	S	S	0.75	S	0.5	S	1.5	nd
12-03163	Saxony	screening	PEN, OXA, CIP, RAM, FUS, MFL	t651	CC22	4	+	nd	26	S	S	0.75	S	0.25	S	3	nd
12-03306	Mecklenburg-West Pomerania	furuncle	PEN, OXA, CIP	t019	CC30	4	+	nd	19.5	S, retest	S	0.75	S	0.38	S	1.97368	nd
12-03507	Lower Saxony	abscess	PEN, OXA	t019	CC30	4	+	nd	20.5	S, retest	S	0.75	S	0.38	S	1.97368	nd
12-03135	North Rhine-Westphalia	screening	PEN, OXA, ERY, CLI, TET	t034	CC398	4	+	nd	22	S	S	0.75	S	0.25	S	3	nd
12-03547	Lower Saxony	screening	PEN, OXA, ERY, CLI, TET	t034	CC398	4	+	-	22	S	S	0.75	S	0.38	S	1.97368	nd
12-02943	Lower Saxony	unknown	PEN, OXA, TET	t034	CC398	4	+	nd	24	S	S	0.75	S	0.25	S	3	nd
12-02423	North Rhine-Westphalia	unknown	PEN, OXA, TET	t011	CC398	4	+	nd	24	S	S	0.75	S	0.38	S	1.97368	nd
12-02369	Schleswig-Holstein	wound infection	PEN, OXA, TET	t011	CC398	4	+	nd	24	S	S	0.75	S	0.5	S	1.5	nd
12-03079	North Rhine-Westphalia	screening	PEN, OXA, TET	t011	CC398	4	+	nd	25	S	S	0.75	S	0.38	S	1.97368	nd
12-03165	Lower Saxony	wound infection	PEN, OXA, GEN, TET	t011	CC398	4	+	nd	26	S	S	0.75	S	0.25	S	3	nd
12-03112	Saxony	screening	PEN, OXA, CIP, MFL	t004	CC45	4	+	nd	25	S	S	0.75	S	0.25	S	3	nd
12-02882	Lower Saxony	screening	PEN, OXA, FUS	t015	CC45	4	+	nd	25	S	S	0.75	S	0.38	S	1.97368	nd
12-02593	Lower Saxony	screening	PEN, OXA, CIP, MFL	t004	CC45	4	+	nd	26	S	S	0.75	S	0.38	S	1.97368	nd
12-03120	Baden-Württemberg	wound infection	PEN, OXA, CIP, MFL, DAP	t008	CC8	4	+	nd	23	S	S	0.75	S	0.38	S	1.97368	nd
12-02230	North Rhine-Westphalia	bacteremia/sepsis	PEN, OXA, ERY, CLI, CIP, MFL	t003	ST225	4	+	nd	25	S	S	0.75	S	0.5	S	1.5	nd
12-03487	Baden-Württemberg	abscess	PEN, OXA	t1151	ST59	4	+	-	30	S	S	0.75	S	0.25	S	3	nd
12-03358	Rhineland-Palatinate	abscess	PEN, OXA, TET, FUS	t044	ST80	4	+	nd	23	S	S	0.75	S	0.38	S	1.97368	nd
12-03080	Schleswig-Holstein	wound infection	PEN, OXA, TET, FUS	t044	ST80	4	+	nd	23	S	S	0.75	S	0.5	S	1.5	nd
12-02341	North Rhine-Westphalia	wound infection	PEN, OXA, ERY, TET	t127	CC1	4	+	nd	24	S	S	1	S	0.38	S	2.63158	nd
12-02962	Lower Saxony	bacteremia/sepsis	PEN, OXA, ERY, CLI, CIP, MFL	t032	CC22	4	+	nd	19	R, retest	R	1	S	0.75	S	1.33333	nd
12-02564-1	North Rhine-Westphalia	bacteremia/sepsis	PEN, OXA, CIP, MFL	t032	CC22	4	+	nd	20.5	S, retest	S	1	S	0.5	S	2	nd
12-02293	Brandenburg	bacteremia/sepsis	PEN, OXA, CIP, MFL	t032	CC22	4	+	nd	20.5	S, retest	S	1	S	0.75	S	1.33333	nd
12-02442	Schleswig-Holstein	wound infection	PEN, OXA, ERY, CLI, CIP, MFL	t032	CC22	4	+	nd	20.5	S, retest	S	1	S	0.75	S	1.33333	nd
12-03129	Saxony	bacteremia/sepsis	PEN, OXA, ERY, CLI, CIP, MFL	t032	CC22	4	+	nd	21	S, retest	S	1	S	1	S	1	nd
12-02413-1	Lower Saxony	wound infection	PEN, OXA, CIP, MFL	t032	CC22	4	+	nd	21.5	S	S	1	S	0.75	S	1.33333	nd
12-02375	Mecklenburg-West Pomerania	ulcer	PEN, OXA, CIP, MFL	t032	CC22	4	+	nd	22	S	S	1	S	0.38	S	2.63158	nd
12-02269	Saxony-Anhalt	abscess	PEN, OXA, ERY, CLI, CIP, MFL	t883	CC22	4	+	-	22	S	S	1	S	0.5	S	2	nd
12-02278	Lower Saxony	unknown	PEN, OXA, ERY, CIP, MFL	t294	CC22	4	+	nd	22	S	S	1	S	0.5	S	2	nd
12-02289	Saxony-Anhalt	abscess	PEN, OXA, ERY, CLI, CIP, MFL	t819	CC22	4	+	nd	22	S	S	1	S	0.75	S	1.33333	nd
12-02833	Brandenburg	unknown	PEN, OXA, ERY, CLI, CIP, MFL	t032	CC22	4	+	nd	22	S	S	1	S	0.75	S	1.33333	nd
12-02397	Schleswig-Holstein	wound infection	PEN, OXA, ERY, CLI, CIP, MFL	t032	CC22	4	+	nd	22	S	S	1	S	0.75	S	1.33333	nd
12-02766	Baden-Württemberg	exfolative dermatits	PEN, OXA, CIP, MFL	t032	CC22	4	+	nd	23	S	S	1	S	0.38	S	2.63158	nd
12-02771	North Rhine-Westphalia	bacteremia/sepsis	PEN, OXA, CIP, MFL	t032	CC22	4	+	nd	23	S	S	1	S	0.5	S	2	nd
12-02856	Baden-Württemberg	screening	PEN, OXA, ERY, CLI, CIP, MFL	t032	CC22	4	+	nd	23	S	S	1	S	0.5	S	2	nd
12-02441	Schleswig-Holstein	screening	PEN, OXA, ERY, CLI, CIP, MFL	t045	CC5	4	+	nd	19.5	S, retest	S	1	S	0.5	S	2	nd
12-02850	Rhineland-Palatinate	unknown	PEN, OXA, ERY, CIP, MFL	t014	CC5	4	+	nd	20	S, retest	S	1	S	0.5	S	2	nd
12-02308	Hesse	bacteremia/sepsis	PEN, OXA, ERY, CLI, CIP, MFL	t045	CC5	4	+	nd	24	S	S	1	S	0.5	S	2	nd
12-02366	Bavaria	unknown	PEN, OXA	t008	CC8	4	+	nd	22	S	S	1	S	0.38	S	2.63158	nd
12-02955	Hesse	abscess	PEN, OXA, ERY	t008	CC8	4	+	nd	22	S	S	1	S	0.5	S	2	nd
12-02276	Lower Saxony	wound infection	PEN, OXA, ERY	t008	CC8	4	+	nd	22	S	S	1	S	0.5	S	2	nd
12-03492	Rhineland-Palatinate	abscess	PEN, OXA, ERY, CIP	t121	CC8	4	+	nd	23	S	S	1	S	0.5	S	2	nd
12-02614	Bavaria	pyoderma	PEN, OXA, ERY, CIP, MFL	t008	CC8	4	+	nd	23	S	S	1	S	0.5	S	2	nd
12-02947	Hesse	abscess	PEN, OXA, CIP, MFL	t008	CC8	4	+	nd	24	S	S	1	S	0.38	S	2.63158	nd
12-03489	Saxony-Anhalt	abscess	PEN, OXA	t843	ST130	4	-	+	21.5	S	S	1	S	0.75	S	1.33333	mecA negative
12-02736	Saxony-Anhalt	bacteremia/sepsis	PEN, OXA	t843	ST130	4	-	+	25	S	S	1	S	1	S	1	mecA negative
12-02813	North Rhine-Westphalia	burn	PEN, OXA, ERY, CLI, CIP, MUP, MFL	t003	ST225	4	+	nd	19.5	S, retest	S	1	S	0.5	S	2	nd
12-02848	Rhineland-Palatinate	screening	PEN, OXA, ERY, CIP, MFL	t003	ST225	4	+	nd	19.5	S, retest	S	1	S	0.5	S	2	nd
12-02853	Baden-Württemberg	screening	PEN, OXA, ERY, CLI, CIP, MFL	t003	ST225	4	+	nd	20	S, retest	S	1	S	0.5	S	2	nd
12-02314	Lower Saxony	unknown	PEN, OXA, ERY, CLI, CIP, MFL	t003	ST225	4	+	nd	20	S, retest	S	1	S	0.5	S	2	nd
12-02877	Lower Saxony	pneumonia	PEN, OXA, ERY, CLI, CIP, MFL	t003	ST225	4	+	nd	20	S, retest	S	1	S	0.75	S	1.33333	nd
12-02352	Bavaria	Ulcus cruris	PEN, OXA, ERY, CIP, MFL, DAP	t003	ST225	4	+	nd	20	S, retest	S	1	S	0.75	S	1.33333	nd
12-02605	Hesse	bacteremia/sepsis	PEN, OXA, ERY, CLI, CIP, MFL	t003	ST225	4	+	nd	20.5	S, retest	S	1	S	0.5	S	2	nd
12-03558	North Rhine-Westphalia	unknown	PEN, OXA, ERY, CLI, CIP, MFL	t003	ST225	4	+	nd	20.5	S, retest	S	1	S	0.75	S	1.33333	nd
12-03115	Saxony	wound infection	PEN, OXA, ERY, CLI, CIP, MFL, DAP	t003	ST225	4	+	nd	22	S	S	1	S	0.5	S	2	nd
12-03275	Saxony	unknown	PEN, OXA, ERY, CLI, CIP, MFL, DAP	t003	ST225	4	+	nd	23	S	S	1	S	0.5	S	2	nd
12-02399	Schleswig-Holstein	pneumonia	PEN, OXA, ERY, CLI, CIP, MFL	t003	ST225	4	+	nd	24	S	S	1	S	0.5	S	2	nd
12-03209	Hesse	wound infection	PEN, OXA, ERY, CLI, CIP, MUP, MFL	t003	ST225	4	+	nd	24	S	S	1	S	0.5	S	2	nd
12-02225	Lower Saxony	bacteremia/sepsis	PEN, OXA, ERY, CLI, CIP, MFL	t003	ST225	4	+	nd	25	S	S	1	S	0.5	S	2	nd
12-02683-1	North Rhine-Westphalia	bacteremia/sepsis	PEN, OXA, ERY, CLI, CIP, MFL	t003	ST225	4	+	nd	26	S	S	1	S	0.5	S	2	nd
12-02794	Hesse	screening	PEN, OXA	t7914	ST2616	4	-	+	21.5	S	S	1	S	1	S	1	mecA negative
12-03081	Saxony-Anhalt	screening	PEN, OXA, ERY, CLI, CIP, MFL	t819	CC22	4	+	nd	19.5	S, retest	S	1.25	R	0.75	S	1.66667	nd
12-03553	North Rhine-Westphalia	pneumonia	PEN, OXA, ERY, CLI, CIP, RAM, MFL	t022	CC22	4	+	nd	18.5	R, retest	R	1.5	R	0.5	S	3	nd
12-03277	Hesse	unknown	PEN, OXA, ERY, CLI, CIP, MFL	t032	CC22	4	+	nd	19	R, retest	R	1.5	R	0.75	S	2	nd
12-03291	North Rhine-Westphalia	wound infection	PEN, OXA, ERY, CLI, CIP, MFL	t032	CC22	4	+	nd	19	R, retest	R	1.5	R	0.75	S	2	nd
12-03218	Saxony	bacteremia/sepsis	PEN, OXA, ERY, CLI, CIP, MFL	t032	CC22	4	+	nd	19	R, retest	R	1.5	R	1	S	1.5	nd
12-03315	Lower Saxony	bacteremia/sepsis	PEN, OXA, CIP, MFL	t022	CC22	4	+	nd	19.5	S, retest	S	1.5	R	0.5	S	3	nd
12-03343	Saxony	bacteremia/sepsis	PEN, OXA, ERY, CLI, CIP, MFL	t022	CC22	4	+	nd	19.5	S, retest	S	1.5	R	0.5	S	3	nd
12-03213	Hesse	screening	PEN, OXA, ERY, CLI, CIP, MFL	t294	CC22	4	+	nd	19.5	S, retest	S	1.5	R	0.5	S	3	nd
12-02948	Saxony-Anhalt	osteosynthesis	PEN, OXA, ERY, CLI, CIP, MFL	t032	CC22	4	+	nd	19.5	S, retest	S	1.5	R	0.75	S	2	nd
12-03464	Bavaria	urinary tract infection	PEN, OXA, ERY, CLI, CIP, MFL	t294	CC22	4	+	nd	19.5	S, retest	S	1.5	R	0.75	S	2	nd
12-02755	Saxony-Anhalt	wound infection	PEN, OXA, ERY, CLI, CIP, MFL	t032	CC22	4	+	nd	19.5	S, retest	S	1.5	R	0.75	S	2	nd
12-03554	North Rhine-Westphalia	unknown	PEN, OXA, CIP, MFL	t379	CC22	4	+	nd	20	S, retest	S	1.5	R	0.5	S	3	nd
12-02846	Hamburg	abscess	PEN, OXA, CIP, MFL	t032	CC22	4	+	nd	20	S, retest	S	1.5	R	0.75	S	2	nd
12-02895	Schleswig-Holstein	pneumonia	PEN, OXA, ERY, CLI, CIP, MFL	t032	CC22	4	+	nd	20	S, retest	S	1.5	R	0.75	S	2	nd
12-03259	Schleswig-Holstein	screening	PEN, OXA, ERY, CLI, CIP, MFL	t379	CC22	4	+	nd	20	S, retest	S	1.5	R	0.75	S	2	nd
12-02888	Schleswig-Holstein	wound infection	PEN, OXA, ERY, CLI, CIP, MFL	t294	CC22	4	+	nd	20	S, retest	S	1.5	R	0.75	S	2	nd
12-03325	Saxony-Anhalt	wound infection	PEN, OXA, ERY, CLI, CIP, MFL	t020	CC22	4	+	nd	20	S, retest	S	1.5	R	0.75	S	2	nd
12-02271	Saxony-Anhalt	screening	PEN, OXA, GEN, ERY, CLI, CIP, MUP, MFL	t032	CC22	4	+	nd	20.5	S, retest	S	1.5	R	0.75	S	2	nd
12-03250	Schleswig-Holstein	screening	PEN, OXA, CIP, MFL	t1214	CC22	4	+	nd	20.5	S, retest	S	1.5	R	0.75	S	2	nd
12-03548	North Rhine-Westphalia	unknown	PEN, OXA, ERY, CLI, CIP, MFL	t032	CC22	4	+	nd	20.5	S, retest	S	1.5	R	0.75	S	2	nd
12-03139	Baden-Württemberg	phlegmon	PEN, OXA, ERY, CLI, TET i, CIP, MFL	t032	CC22	4	+	nd	21	S, retest	S	1.5	R	1	S	1.5	nd
12-02740	Saxony-Anhalt	unknown	PEN, OXA, ERY, CLI, CIP, MFL	t1214	CC22	4	+	nd	21.5	S	S	1.5	R	0.44	S	3.40909	nd
12-03561-1	North Rhine-Westphalia	pneumonia	PEN, OXA, ERY, CLI, CIP, MFL	t032	CC22	4	+	nd	22	S	S	1.5	R	0.75	S	2	nd
12-02600	Saxony-Anhalt	urinary tract infection	PEN, OXA, ERY, CLI, CIP, MFL	t032	CC22	4	+	nd	23.5	S	S	1.5	R	0.75	S	2	nd
12-02956	Saxony	abscess	PEN, OXA	t019	CC30	4	+	nd	19.5	S, retest	S	1.5	R	0.5	S	3	nd
12-02823	Hesse	decubitus	PEN, OXA, ERY, CIP, MFL	t002	CC5	4	+	nd	20	S, retest	S	1.5	R	0.5	S	3	nd
12-03008-1	North Rhine-Westphalia	bacteremia/sepsis	PEN, OXA, ERY, CLI, CIP, FUS, MFL	t045	CC5	4	+	nd	20	S, retest	S	1.5	R	0.75	S	2	nd
12-02973	Hesse	screening	PEN, OXA, ERY, CLI, CIP, MFL	t014	CC5	4	+	nd	23	S	S	1.5	R	0.75	S	2	nd
12-03171	Saxony-Anhalt	abscess	PEN, OXA	t843	ST130	4	-	+	21	S, retest	S	1.5	R	1.125	R	1.33333	mecA negative
12-03357	Austria	unknown	PEN, OXA	t1535	ST130	4	-	+	22	S	S	1.5	R	0.75	S	2	mecA negative
12-03290	Saxony	wound infection	PEN, OXA	t11120	ST130	4	-	+	22.5	S	S	1.5	R	1.125	R	1.33333	mecA negative
12-03008-2	North Rhine-Westphalia	bacteremia/sepsis	PEN, OXA, ERY, CLI, CIP, PHO, MFL	t003	ST225	4	+	nd	18	R	R	1.5	R	0.5	S	3	nd
12-03546	Lower Saxony	unknown	PEN, OXA, ERY, CLI, CIP, MFL	t003	ST225	4	+	nd	19	R, retest	R	1.5	R	0.75	S	2	nd
12-03094	North Rhine-Westphalia	burn	PEN, OXA, ERY, CLI, CIP, MFL	t003	ST225	4	+	nd	19.5	S, retest	S	1.5	R	0.5	S	3	nd
12-02770	North Rhine-Westphalia	unknown	PEN, OXA, ERY, CLI, CIP, RAM, FUS, MFL	t003	ST225	4	+	nd	21.5	S	S	1.5	R	0.625	S	2.4	nd
12-02950	Saxony-Anhalt	exfolative dermatits	PEN, OXA, ERY, CIP, MFL	t003	ST225	4	+	nd	22	S	S	1.5	R	0.5	S	3	nd
12-02934	Saxony	unknown	PEN, OXA, ERY, CLI, TET, CIP, FUS, MFL	t003	ST225	4	+	nd	22	S	S	1.5	R	0.5	S	3	nd
12-03293	North Rhine-Westphalia	abscess	PEN, OXA, ERY, CLI, CIP, FUS, MFL	t003	ST225	4	+	nd	22	S	S	1.5	R	0.75	S	2	nd
12-02354	Bremen	screening	PEN, OXA, ERY, CLI, CIP, MFL	t003	ST225	4	+	nd	22	S	S	1.5	R	0.75	S	2	nd
12-02875	Lower Saxony	screening	PEN, OXA	t3391	ST2361	4	-	+	19.5	S, retest	S	1.5	R	0.75	S	2	mecA negative
12-02627	Bavaria	pneumonia	PEN, OXA, ERY, CLI, CIP, MFL	t003	ST225	4	+	nd	20	S, retest	S	2	R	0.75	S	2.66667	nd
12-03317	North Rhine-Westphalia	screening	PEN, OXA, GEN, ERY, CLI, TET, CIP, SXT, RAM, MFL	t037	ST239	4	+	nd	20	S, retest	S	2	R	0.75	S	2.66667	+
12-03148	North Rhine-Westphalia	bacteremia/sepsis	PEN, OXA, GEN, ERY, CLI, TET, CIP, SXT, MFL i	t037	ST239	4	+	nd	18	R	R	2	R	0.375	S	5.33333	+
12-02831	Schleswig-Holstein	decubitus	PEN, OXA, GEN, ERY, CLI, CIP, MFL	t001	ST228	4	+	nd	18	R	R	2	R	1.25	R	1.6	+
12-02408-1	Schleswig-Holstein	wound infection	PEN, OXA, GEN, TET, CIP, RAM, MFL	t037	ST239	4	+	nd	16	R	R	4	R	1.5	R	2.66667	+
12-02753	Rhineland-Palatinate	bronchitis	PEN, OXA, ERY, CLI, CIP, MFL	t003	ST225	4	+	nd	21	S, retest	S	1,125d	R	0.75	S	1.5	nd
12-03225	Hamburg	wound infection	PEN, OXA	t1736	ST130	4	-	+	22	S	S	1,25d	R	1.125	R	1.10619	mecA negative
12-03136	Hesse	unknown	PEN, OXA	t121	CC8	4	+	nd	22	S	S	2,5d	R	0.38	S	6.57895	nd
10-00729	Thuringia	screening	PEN, OXA, GEN, ERY, CLI, CIP, MFL	t041	ST228	4	+	nd	16	R	R	3.33333	R	1	S	3.33333	+
10-02247	Saxony	screening	PEN, OXA, GEN, ERY, CLI, CIP, MFL	t041	ST228	4	+	nd	16	R	R	3.33333	R	1	S	3.33333	+
10-00249	Rhineland-Palatinate	screening	PEN, OXA, GEN, ERY, CLI, CIP, MFL	t041	ST228	4	+	nd	16	R	R	4	R	1	S	4	+
12-02400	Schleswig-Holstein	screening	PEN, OXA, GEN, ERY, CLI, CIP, MUP i, MFL	t001	ST228	4	+	nd	16.5	R	R	2	R	1	S	2	+
12-00264	North Rhine-Westphalia	abscess	PEN, OXA, GEN, ERY, CLI, CIP, MFL	t041	ST228	4	+	nd	16.5	R	R	2.5	R	1	S	2.5	+
11-00668	Baden-Württemberg	screening	PEN, OXA, GEN, ERY, CLI, CIP, MFL	t001	ST228	4	+	nd	16.5	R	R	2.66667	R	1	S	2.66667	+
11-02667	Schleswig-Holstein	screening	PEN, OXA, GEN, ERY, CLI, CIP, MFL	t041	ST228	4	+	nd	16.5	R	R	4	R	1	S	4	+
10-02920	Saxony	decubitus	PEN, OXA, GEN, ERY, CLI, CIP, MFL	t001	ST228	4	+	nd	17	R	R	2.66667	R	0.75	S	3.55556	+
10-01263	Austria	pneumonia	PEN, OXA, GEN, ERY, CLI, CIP, MUP, PHO, MFL	t001	ST228	4	+	nd	17	R	R	2.66667	R	0.75	S	3.55556	+
11-00453	Lower Saxony	pneumonia	PEN, OXA, GEN, ERY, CLI, CIP, MUP, MFL	t001	ST228	4	+	nd	17	R	R	2	R	1	S	2	+
11-02471	Lower Saxony	screening	PEN, OXA, GEN, ERY, CLI, CIP, RAM, MUP, MFL	t001	ST228	4	+	nd	17	R	R	2	R	1	S	2	+
12-00241	North Rhine-Westphalia	screening	PEN, OXA, GEN, ERY, CLI, CIP, PHO, MFL	t001	ST228	4	+	nd	17	R	R	2.5	R	1	S	2.5	+
10-02919	Saxony	screening	PEN, OXA, GEN, ERY, CLI, CIP, MUP, MFL	t041	ST228	4	+	nd	17	R	R	2.66667	R	1	S	2.66667	+
12-00490	North Rhine-Westphalia	wound infection	PEN, OXA, GEN, ERY, CLI, CIP, RAM, MFL	t041	ST228	4	+	nd	17	R	R	4	R	1.5	R	2.66667	+
10-01257-2	Austria	unknown	PEN, OXA, GEN, ERY, CLI, CIP, PHO, MFL	t001	ST228	4	+	nd	17.5	R	R	2	R	0.75	S	2.66667	+
10-01267	Austria	pneumonia	PEN, OXA, GEN, ERY, CLI, CIP, MFL	t041	ST228	4	+	nd	17.5	R	R	3.33333	R	1	S	3.33333	+
10-00773	Schleswig-Holstein	urinary tract infection	PEN, OXA, GEN, ERY, CLI, CIP, MFL	t001	ST228	4	+	nd	18	R	R	2	R	0.75	S	2.66667	+
12-00396	Schleswig-Holstein	urinary tract infection	PEN, OXA, GEN, ERY, CLI, CIP, MFL	t001	ST228	4	+	nd	18	R	R	2	R	0.75	S	2.66667	+
11-00475	Schleswig-Holstein	screening	PEN, OXA, GEN, ERY, CLI, CIP, MUP, MFL	t001	ST228	4	+	nd	18	R	R	2.66667	R	0.75	S	3.55556	+
12-02141	Schleswig-Holstein	screening	PEN, OXA, GEN, ERY, CLI, CIP, MFL	t001	ST228	4	+	nd	18.5	R, retest	R	2	R	1	S	2	+
10-01913	Lower Saxony	wound infection	PEN, OXA, GEN, ERY, CLI, CIP, MFL	t001	ST228	4	+	nd	18.5	R, retest	R	2.66667	R	1	S	2.66667	+
11-03206	Bavaria	bacteremia/sepsis	PEN, OXA, GEN, ERY, CLI, CIP, MFL	t041	ST228	4	+	nd	19	R, retest	R	2	R	0.75	S	2.66667	+
10-00955	Saxony-Anhalt	wound infection	PEN, OXA, GEN, ERY, CLI, CIP, MFL	t001	ST228	4	+	nd	19	R, retest	R	2	R	0.75	S	2.66667	+
11-01825	Lower Saxony	pneumonia	PEN, OXA, GEN, ERY, CLI, CIP, MUP, MFL	t001	ST228	4	+	nd	19	R, retest	R	2	R	1	S	2	+
12-01529	Thuringia	screening	PEN, OXA, GEN, ERY, CLI, CIP, MFL	t041	ST228	4	+	nd	19	R, retest	R	2	R	1	S	2	+
12-02475	Schleswig-Holstein	screening	PEN, OXA, GEN, ERY, CLI, CIP, MUP, MFL	t001	ST228	4	+	nd	19	R, retest	R	2	R	1	S	2	+
12-00567	North Rhine-Westphalia	wound infection	PEN, OXA, GEN, ERY, CLI, CIP, MFL	t001	ST228	4	+	nd	19	R, retest	R	2	R	1	S	2	+
10-01248	Saxony	pneumonia	PEN, OXA, GEN, ERY, CLI, CIP, MFL	t001	ST228	4	+	nd	19.5	S, retest	S	2	R	0.75	S	2.66667	+
10-00988	Lower Saxony	screening	PEN, OXA, GEN, ERY, CLI, CIP, MFL	t001	ST228	4	+	nd	19.5	S, retest	S	2	R	1	S	2	+
12-03456	North Rhine-Westphalia	bacteremia/sepsis	PEN, OXA, GEN, ERY, CLI, CIP, MUP, MFL	t001	ST228	4	+	nd	22	S	S	1	S	1	S	1	+
10-00426	Hesse	screening	PEN, OXA, GEN, ERY, CLI, CIP, MFL	t001	ST228	4	+	nd	23	S	S	1.5	R	0.75	S	2	+
10-00777	Saxony-Anhalt	abscess	PEN, OXA, GEN, ERY, CLI, CIP, MFL	t001	ST228	4	+	nd	23	S	S	2	R	0.75	S	2.66667	+
10-03087	Hesse	unknown	PEN, OXA, ERY, CIP, FUS, MFL	t001	ST228	4	+	nd	29	S	S	0.375	S	0.19	S	1.97368	+
11-03330	North Rhine-Westphalia	wound infection	PEN, GEN, ERY, CLI, CIP, MFL	t001	ST228	1	-	nd	30	S	S	0.5	S	0.25	S	2	mecA negative
12-00442	North Rhine-Westphalia	bacteremia/sepsis	PEN, OXA, GEN, ERY, CLI, TET, CIP, RAM, PHO, MFL, TGC	t037	ST239	4	+	nd	17	R	R	2.66667	R	0.75	S	3.55556	+
12-00855-1	Hesse	wound infection	PEN, OXA, GEN, ERY, CLI, TET, CIP, RAM, MFL	t037	ST239	4	+	nd	17.5	R	R	3	R	1	S	3	+
10-01819	Bavaria	pneumonia	PEN, OXA, GEN, TET, CIP, RAM, PHO, MFL	t030	ST239	4	+	nd	17.5	R	R	3.33333	R	1	S	3.33333	+
11-03566	Bavaria	pneumonia	PEN, OXA, GEN, TET, TPL, CIP, RAM, PHO, MFL	t030	ST239	4	+	nd	18	R	R	3	R	0.5	S	6	+
10-02440	Hesse	decubitus	PEN, OXA, GEN, ERY, TET, CIP, RAM, PHO, MFL	t030	ST239	4	+	nd	18	R	R	2.5	R	0.75	S	3.33333	+
10-01965	Lower Saxony	wound infection	PEN, OXA, GEN, ERY, TET, CIP, SXT, RAM, FUS, MFL	t037	ST239	4	+	nd	18	R	R	2.5	R	0.75	S	3.33333	+
10-00215	Baden-Württemberg	osteosynthesis	PEN, OXA, TET, CIP, RAM, MFL	t037	ST239	4	+	nd	18	R	R	2.66667	R	0.875	S	3.04762	+
10-01520	Bavaria	wound infection	PEN, OXA, GEN, ERY, CLI, TET, CIP, RAM, MFL	t037	ST239	4	+	nd	18	R	R	2.5	R	1	S	2.5	+
12-01294	North Rhine-Westphalia	bacteremia/sepsis	PEN, OXA, GEN, ERY, CLI, TET, CIP, RAM, MFL	t037	ST239	4	+	nd	18	R	R	3	R	1	S	3	+
12-03222	North Rhine-Westphalia	screening	PEN, OXA, GEN, ERY, CLI, TET, CIP, SXT, MFL	t037	ST239	4	+	nd	18.5	R, retest	R	2.5	R	0.75	S	3.33333	+
12-04595	Berlin	unknown	PEN, OXA, GEN, TET, CIP, RAM, FUS, MFL	t037	ST239	4	+	nd	18.5	R, retest	R	2.5	R	0.75	S	3.33333	+
12-00444	North Rhine-Westphalia	bacteremia/sepsis	PEN, OXA, GEN, ERY, CLI, TET, CIP, RAM, PHO, MFL, TGC	t037	ST239	4	+	nd	18.5	R, retest	R	3	R	1	S	3	+
10-02585	Hesse	screening	PEN, OXA, GEN, ERY, TET, CIP, SXT, MFL	t037	ST239	4	+	nd	19	R, retest	R	2	R	0.5	S	4	+
12-01815	Hesse	wound infection	PEN, OXA, GEN, TET, CIP, RAM, MFL	t037	ST239	4	+	nd	19	R, retest	R	1.75	R	0.75	S	2.33333	+
12-03421	North Rhine-Westphalia	bacteremia/sepsis	PEN, OXA, GEN, ERY, CLI, TET, CIP, SXT, MFL	t037	ST239	4	+	nd	19	R, retest	R	2.5	R	0.75	S	3.33333	+
11-03682	Brandenburg	abscess	PEN, OXA, GEN, ERY, CLI, TET, CIP, RAM i, MFL	t037	ST239	4	+	nd	19	R, retest	R	3	R	1	S	3	+
11-02270	Saxony	wound infection	PEN, OXA, CIP, MUP, MFL	t037	ST239	4	-	nd	19.5	S, retest	S	0.833333	S	0.38	S	2.19298	mecA negative
12-01303	North Rhine-Westphalia	bacteremia/sepsis	PEN, OXA, GEN, ERY, CLI, TET, CIP, RAM, PHO, MFL i	t030	ST239	4	+	nd	19.5	S, retest	S	1.25	R	0.5	S	2.5	+
12-02057-2	Schleswig-Holstein	screening	PEN, OXA, GEN, ERY, CLI, TET, CIP, RAM, MFL	t037	ST239	4	+	nd	21	S, retest	S	2	R	0.5	S	4	+
12-03411	North Rhine-Westphalia	bacteremia/sepsis	PEN, OXA, GEN, ERY, CLI, TET, TPL, CIP, RAM, PHO, MFL	t030	ST239	4	+	nd	21	S, retest	S	2.5	R	0.75	S	3.33333	+
12-01196	Thuringia	screening	PEN, OXA, GEN, ERY, TET, CIP, RAM, PHO, MFL	t030	ST239	4	+	nd	19.5	S, retest	S	3	R	1	S	3	+
12-00347	Baden-Württemberg	unknown	PEN, OXA, ERY, CLI, TET, TPL, CIP, RAM, PHO, MFL, TGC	t030	ST239	4	+	nd	23	S	S	1.5	R	0.5	S	3	+
12-02214	Saxony	abscess	PEN	t030	ST239	0.5	-	nd	25	S	S	0.333333	S	0.25	S	1.33333	mecA negative
11-01226	Bavaria	wound infection	PEN, GEN, ERY, TET, RAM	t459	ST239	2	-	-	34	S	S	0.375	S	0.19	S	1.97368	mecA negative
11-02570	Bavaria	screening	PEN, GEN, ERY, TET, CIP, RAM, MFL	t030	ST239	2	-	nd	35	S	S	0.666667	S	0.38	S	1.75439	mecA negative
								EUCAST 2013	S≥20; R<20; control by MIC method: 19-21			S≤1; R>1
								EUCAST 2014	S≥20; R<20			S≤1; R>1
								CLSI	S≥24; I: 21-23; R≤20			S≤1; I=2; R≥4
aone or two measurements per isolate
btwo to four measurements per isolate using different charges of microbroth dilution plates and MH medium; isolates with a MIC >1 mg/L but <2 mg/L showed alternating MIC resultes of 1mg/L and 2 mg/L, respectively. Isolates with a MIC > 2 mg/L displayed a MIC of at least 2 mg/L at each individual measurement.
cone measrement per isolate, only a limited number of isolates was tested repeatedly.
drepeated MICs differed by a range of two dilutions for these three isolates
*clonal lineages as suggested by BURP analysis or MLST
e-fold difference between MICs obtained by microbroth dilution vs. Etest; mean difference: 2.3 fold ± 0.8
additional ST228 isolates from 2010 to 2012
additional ST239 isolates from 2010 to 2012
