# Supplementary material for: Pre-Use Susceptibility to Ceftaroline in Clinical Staphylococcus aureus Isolates from Germany: Is There a Non-Susceptible Pool to be Selected?
Source: PLoS One. 2015 May 8;10(5):e0125864. doi: 10.1371/journal.pone.0125864 (PMC4425514; doi:10.1371/journal.pone.0125864)
Supplement: S2 Table — (XLSX) [file pone.0125864.s002.xlsx]

## Sheet: S2 Table
S2 Table: Primers for detection and characterization of the mec genes
		oligonucleotide	sequence	TM	product length	pos. no. (reference)	reference
PCR detection	mecA	mecA f	TGG CTC AGG TAC TGC TAT CCA C	58	776	1038-1059 (Y00688)	Murakami et al. 1991
		mecA r	AGT TCT GCA GTA CCG GAT TTG C	62		1814-1793 (Y00688)
	mecC	mec130f	GCT CCT AAT GCT AAT GCA	51	304	36261-36278 (FR821779)	Cuny et al. 2011
		mec130r	TAA GCA ATA ATG ACT ACC	47		36564-36547 (FR821779)
PCR + sequencing	mecA	mecA_Y14051_3364f	TGA TAA CAC CTT CTA CAC CTC CA	59	2143	3364-3386 (Y14051.1)	this study
		mecA_Y14051_5506r	CAT CGT TAC GGA TTG CTT CA	60		5506-5487 (Y14051.1)	this study
		mecA_Y14051_Sf3985	GGC ATC GTT CCA AAG AAT GT	59		3985-4004 (Y14051.1)	this study
		mecA_Y14051_Sf4780	TCT TGG GGT GGT TAC AAC GT	60		4780-4799 (Y14051.1)	this study
		mecA_Y14051_Sr4799	ACG TTG TAA CCA CCC CAA GA	60		4799-4780 (Y14051.1)	this study
		mecA_Y14051_Sr4004	ACA TTC TTT GGA ACG ATG CC	59		4004-3985 (Y14051.1)	this study
