# Supplementary material for: Pre-Use Susceptibility to Ceftaroline in Clinical Staphylococcus aureus Isolates from Germany: Is There a Non-Susceptible Pool to be Selected?
Source: PLoS One. 2015 May 8;10(5):e0125864. doi: 10.1371/journal.pone.0125864 (PMC4425514; doi:10.1371/journal.pone.0125864)
Supplement: S3 Table — (XLSX) [file pone.0125864.s003.xlsx]

## Sheet: S3 Table
S3 Table: Amino acid alterations found in mecA of ST228 and ST239 isolates
aa pos. in PbP2a			122	139	146	150	204	235	239	246	281
	isolate	mean MIC
ST228	10-03087	0.375	I	D	N	E	N	T	E	E	K
	12-03456	1	M	D	N	E	N	T	E	G	K
	10-00426	1.5	M	D	N	E	N	T	E	G	K
	10-00773	2	M	N	N	E	N	T	E	G	K
	10-00777	2	M	N	N	E	N	T	E	G	K
	10-00955	2	M	N	N	E	N	T	E	G	K
	10-00988	2	M	N	N	E	N	T	E	G	K
	10-01248	2	M	D	N	E	N	T	E	G	K
	10-01257-2	2	M	D	N	E	N	T	K	G	K
	11-00453	2	M	N	N	E	N	T	E	G	K
	11-01825	2	M	N	N	E	N	T	E	G	K
	11-02471	2	M	N	N	E	N	T	E	G	K
	11-03206	2	M	D	K	E	N	T	E	G	K
	12-00396	2	M	N	N	E	N	T	E	G	K
	12-00567	2	M	D	N	E	N	T	E	G	K
	12-01529	2	M	D	K	E	N	T	E	G	K
	12-02141	2	M	N	N	E	N	T	E	G	K
	12-02400	2	M	N	N	E	N	T	E	G	K
	12-02475	2	M	N	N	E	N	T	E	G	K
	12-02831	2	M	N	N	E	N	T	E	G	K
	12-00241	2.5	M	D	N	E	N	T	K	G	K
	12-00264	2.5	M	D	K	E	N	T	E	G	K
	10-01263	2.66667	M	D	N	E	N	T	K	G	K
	10-01913	2.66667	M	N	N	E	N	T	E	G	K
	10-02919	2.66667	M	D	K	E	N	T	E	G	K
	10-02920	2.66667	M	N	N	E	N	T	E	G	K
	11-00475	2.66667	M	N	N	E	N	T	E	G	K
	11-00668	2.66667	M	N	N	E	N	T	E	G	K
	10-00729	3.33333	M	D	K	E	N	T	E	G	K
	10-01267	3.33333	M	D	K	E	N	T	E	G	K
	10-02247	3.33333	M	D	K	E	N	T	E	G	K
	10-00249	4	M	D	K	E	N	T	E	G	K
	11-02667	4	M	D	K	E	N	T	E	G	K
	12-00490	4	M	D	K	E	N	T	E	G	K
ST239	12-01303	1.25	M	D	N	E	N	T	E	G	R
	12-00347	1.5	M	D	K	E	N	T	E	G	K
	12-01815	1.75	M	D	N	E	K	I	E	G	K
	10-02585	2	M	D	K	E	K	T	E	E	K
	12-02057-2	2	M	D	N	K	K	T	E	E	K
	12-03148	2	M	D	K	E	K	T	E	G	R
	12-03317	2	M	D	K	E	K	T	E	E	R
	10-01520	2.5	M	D	N	E	K	I	E	G	K
	10-01965	2.5	M	D	K	E	K	T	E	E	K
	10-02440	2.5	M	D	K	E	N	T	E	G	K
	12-03222	2.5	M	D	K	E	K	T	E	G	R
	12-03411	2.5	M	D	K	E	N	T	E	G	K
	12-03421	2.5	M	D	K	E	K	T	E	G	R
	12-04595	2.5	M	D	N	E	K	I	E	G	K
	10-00215	2.66667	M	D	N	E	K	I	E	G	K
	12-00442	2.66667	M	D	N	E	K	I	E	G	K
	11-03566	3	M	D	K	E	N	T	E	G	K
	11-03682	3	M	D	N	E	K	I	E	G	K
	12-00444	3	M	D	N	E	K	I	E	G	K
	12-00855-1	3	M	D	N	E	K	I	E	G	K
	12-01196	3	M	D	N	E	N	T	K	G	K
	12-01294	3	M	D	N	E	K	I	E	G	K
	10-01819	3.33333	M	D	K	E	N	T	E	G	K
	12-02408-1	4	M	D	N	E	K	I	E	G	K
reference isolates	COL (ST250)	1	M	D	N	E	N	T	E	E	K
	FPR3757 (ST8)	1	M	D	N	E	N	T	E	G	K
	04-02981 (ST225)	1	M	D	N	E	N	T	E	G	K
	Mu50 (ST5)	1	M	D	N	E	N	T	E	G	K
	CA-347 (ST45)	nd	M	D	N	E	N	T	E	G	K
	MW2 (ST1)	1	M	D	N	E	N	T	E	G	K
	MRSA252 (ST36)	nd	M	D	N	E	N	T	E	G	K
	TW20 (ST239)	nd	M	D	K	E	K	T	E	E	K
